# Supplementary material for: Probabilistic reliability assessment of reservoir-area colluvial landslides considering rotated spatial variability of geotechnical parameters
Source: PLoS One. 2026 Feb 4;21(2):e0340400. doi: 10.1371/journal.pone.0340400 (PMC12872004; doi:10.1371/journal.pone.0340400)
Supplement: S1 File — (XLSX) [file pone.0340400.s001.xlsx]

## Sheet: Sheet1
时间（天）	θ\=(δ\-(min),GA) = 30°	θ\=(δ\-(min),GA) = 60°	θ\=(δ\-(min),GA) = 90°	θ\=(δ\-(min),GA) = 120°	θ\=(δ\-(min),GA) = 150°
1	0	0.005	0.005	0.005	0
2	0	0.005	0.005	0.005	0
3	0	0.01	0.015	0.01	0
4	0.005	0.015	0.02	0.015	0.005
5	0.005	0.03	0.05	0.035	0.005
6	0.035	0.125	0.135	0.125	0.035
7	0.25	0.32	0.345	0.325	0.24

## Sheet: Sheet2
时间（天）	θ\=(δ\-(max),GA) = 30°	θ\=(δ\-(max),GA) = 60°	θ\=(δ\-(max),GA) = 90°	θ\=(δ\-(max),GA) = 120°	θ\=(δ\-(max),GA) = 150°
1	0	0	0	0.005	0.01
2	0	0	0	0.005	0.01
3	0	0	0	0.015	0.03
4	0	0	0.005	0.02	0.04
5	0	0	0.005	0.05	0.1
6	0.005	0.005	0.035	0.135	0.27
7	0.005	0.015	0.25	0.325	0.55

## Sheet: Sheet3
Time	最危险参数组合下失效概率	最安全参数组合下失效概率	降雨量	库水位	横观各向异性（失效概率）
YY/MM			mm	m
2007-01-01	0.215	0.04	22.2	155.15
2007-02-01	0.31	0.085	97.7	154.46
2007-03-01	0.25	0.055	17.5	151.93
2007-04-01	0.38	0.205	146.1	150.65
2007-05-01	0.525	0.235	207.79	146.76
2007-06-01	0.535	0.285	144.4	144.52
2007-07-01	0.485	0.235	224	144.24
2007-08-01	0.265	0.14	75.1	144.88
2007-09-01	0.27	0.14	78	145.02
2007-10-01	0.025	0	39.58	153.06
2007-11-01	0.115	0.015	70.2	155.25
2007-12-01	0.075	0.02	13.1	155.48
2008-01-01	0.26	0.11	42.2	154.83	0.11
2008-02-01	0.245	0.095	3.5	153.13	0.095
2008-03-01	0.28	0.13	37.3	153.01	0.13
2008-04-01	0.35	0.15	123	152.67	0.155
2008-05-01	0.37	0.17	86	148.5	0.195
2008-06-01	0.385	0.185	81.3	145.47	0.21
2008-07-01	0.6	0.4	285.2	145.6	0.515
2008-08-01	0.625	0.425	298.6	144.88	0.52
2008-09-01	0.33	0.13	57.6	145.83	0.2
2008-10-01	0.315	0.115	142.9	157.06	0.155
2008-11-01	0.01	0	37	171.52	0.005
2008-12-01	0.015	0.005	2.9	169.63	0.005
2009-01-01	0.015	0.005	6.2	169.17	0.005
2009-02-01	0.03	0.01	46.5	167.32	0.01
2009-03-01	0.075	0.02	39.8	162.24	0.02
2009-04-01	0.165	0.065	76.6	160.43	0.065
2009-05-01	0.3	0.1	124.2	155.04	0.15
2009-06-01	0.345	0.145	101.4	146.36	0.215
2009-07-01	0.33	0.13	53.7	145.9	0.2
2009-08-01	0.44	0.24	170.4	147.46	0.345
2009-09-01	0.325	0.125	108	149.31	0.18
2009-10-01	0.035	0.015	13.5	166.17	0.015
2009-11-01	0.01	0	31.6	171.03	0.005
2009-12-01	0.01	0	23.7	170.18	0.005
2010-01-01	0.025	0.01	6.4	167.77	0.01
2010-02-01	0.11	0.04	29	162.91	0.04
2010-03-01	0.215	0.065	70.5	156.75	0.075
2010-04-01	0.25	0.1	60.2	154.41	0.1
2010-05-01	0.34	0.14	151.5	154.31	0.19
2010-06-01	0.33	0.13	72.7	147.5	0.2
2010-07-01	0.51	0.31	311	151.01	0.41
2010-08-01	0.405	0.205	189.8	153.11	0.295
2010-09-01	0.14	0.025	123.2	161.1	0.06
2010-10-01	0.01	0.005	85.3	171.19	0.005
2010-11-01	0.005	0	44.4	174.71	0
2010-12-01	0	0	12.9	174.65	0
2011-01-01	0.005	0	9.4	173.29	0
2011-02-01	0.02	0.005	14.5	168.74	0.005
2011-03-01	0.07	0.02	38.4	164.74	0.02
2011-04-01	0.13	0.03	36.9	159.97	0.03
2011-05-01	0.33	0.08	106.7	153.97	0.14
2011-06-01	0.435	0.185	190.7	147.06	0.315
2011-07-01	0.27	0.1	88.5	146.19	0.205
2011-08-01	0.405	0.155	237.3	149.32	0.3
2011-09-01	0.32	0.07	129.1	158.25	0.11
2011-10-01	0.01	0.005	143.7	172.02	0.005
2011-11-01	0.005	0	116.8	174.64	0
2011-12-01	0	0	19.6	174.73	0
2012-01-01	0.005	0	10.5	173.5	0
2012-02-01	0.01	0.005	9.6	170.07	0.005
2012-03-01	0.065	0.02	62.6	165.59	0.02
2012-04-01	0.13	0.055	62.8	163.57	0.055
2012-05-01	0.165	0.04	118.9	157.8	0.105
2012-06-01	0.335	0.135	76.7	146.91	0.21
2012-07-01	0.4	0.2	177.2	155.23	0.265
2012-08-01	0.23	0.03	43.9	152.98	0.085
2012-09-01	0.095	0.035	84.5	163	0.035
2012-10-01	0.005	0	71.2	173.09	0.005
2012-11-01	0	0	27	174.16	0
2012-12-01	0	0	12.5	174.1	0

## Sheet: Sheet4
计算的最小失效概率	预测的最小失效概率	计算的最大失效概率	预测的最大失效概率
0.04	0.0550548	0.215	0.249295
0.085	0.0883713	0.31	0.347746
0.055	0.0673854	0.25	0.253234
0.205	0.205406	0.38	0.377403
0.235	0.225024	0.525	0.549324
0.285	0.290761	0.535	0.531045
0.235	0.21853	0.485	0.446616
0.14	0.145636	0.265	0.25086
0.14	0.12487	0.27	0.260636
0	0.0409391	0.025	0.0526131
0.015	0.0421157	0.115	0.114822
0.02	0.0634345	0.075	0.0927155
0.11	0.118925	0.26	0.170856
0.095	0.0882462	0.245	0.248755
0.13	0.175754	0.28	0.278936
0.15	0.160477	0.35	0.317608
0.17	0.143249	0.37	0.373309
0.185	0.174257	0.385	0.399318
0.4	0.387673	0.6	0.48622
0.425	0.412253	0.625	0.5539
0.13	0.14754	0.33	0.337111
0.115	0.141483	0.315	0.296032
0	0.0562113	0.01	0.0260504
0.005	0.0463954	0.015	0.0178333
0.005	0.0619547	0.015	0.0231852
0.01	0.047368	0.03	0.0301064
0.02	0.0652102	0.075	0.0612371
0.065	0.0891971	0.165	0.155528
0.1	0.0734978	0.3	0.237921
0.145	0.158208	0.345	0.331478
0.13	0.096282	0.33	0.303037
0.24	0.234782	0.44	0.371988
0.125	0.131253	0.325	0.331414
0.015	0.0700981	0.035	0.0447096
0	0.0617203	0.01	0.00735833
0	0.0479818	0.01	0.00385981
0.01	0.0627001	0.025	0.00979741
0.04	0.0646704	0.11	0.0437963
0.065	0.0627854	0.215	0.153637
0.1	0.092532	0.25	0.270904
0.14	0.133711	0.34	0.302798
0.13	0.10694	0.33	0.359564
0.31	0.307612	0.51	0.384388
0.205	0.210094	0.405	0.406689
0.025	0.0495844	0.14	0.0997636
0.005	0.0433916	0.01	0.00907514
0	0.0539954	0.005	0.0012351
0	0.0471244	0	0
0	0.0414011	0.005	0.00456368
0.005	0.0411421	0.02	0.0156547
0.02	0.0527595	0.07	0.0512258
0.03	0.0460518	0.13	0.123165
0.08	0.107036	0.33	0.228072
0.185	0.192399	0.435	0.390356
0.1	0.0769687	0.27	0.300211
0.155	0.16399	0.405	0.358884
0.07	0.074586	0.32	0.318494
0.005	0.0476464	0.01	0.0240367
0	0.0455414	0.005	0.00336038
0	0.0429831	0	0.00272345
0	0.046009	0.005	0.0124594
0.005	0.0604032	0.01	0.0497702
0.02	0.0466373	0.065	0.125309
0.055	0.0697875	0.13	0.209757
0.04	0.0535163	0.165	0.271325
0.135	0.166133	0.335	0.367222
0.2	0.234975	0.4	0.30884
0.03	0.0428497	0.23	0.106422
0.035	0.053499	0.095	0.038489
0	0.0604375	0.005	0.0185974
0	0.0589305	0	0.00619753
0	0.0528889	0	0.0111808

## Sheet: Sheet5
时间	一般各向异性（最大失效概率）	一般各向异性（最小失效概率）	HRHN预测（最大失效概率）	EA-LSTM（最大失效概率）	HRHN预测（最小失效概率）	EA-LSTM（最小失效概率）	横观各向异性（失效概率）
YY/MM
2008-01-01	0.26	0.11	0.232883	0.185517	0.132639	0.118925	0.11
2008-02-01	0.245	0.095	0.275555	0.231551	0.100426	0.0882462	0.095
2008-03-01	0.28	0.13	0.275227	0.269832	0.111855	0.175754	0.13
2008-04-01	0.35	0.15	0.370135	0.329876	0.129983	0.160477	0.155
2008-05-01	0.37	0.17	0.36376	0.37548	0.176448	0.143249	0.195
2008-06-01	0.385	0.185	0.395612	0.396047	0.159022	0.174257	0.21
2008-07-01	0.6	0.4	0.55724	0.501229	0.387076	0.387673	0.515
2008-08-01	0.625	0.425	0.59847	0.565033	0.43478	0.412253	0.52
2008-09-01	0.33	0.13	0.340539	0.337149	0.170886	0.14754	0.2
2008-10-01	0.315	0.115	0.309097	0.294094	0.127875	0.141483	0.155
2008-11-01	0.01	0	0.0668871	0.0296972	0.0312903	0.0397054	0.005
2008-12-01	0.015	0.005	0.0131111	0.026547	0.00758963	0.00433122	0.005
2009-01-01	0.015	0.005	0.0412127	0.0327196	0.0237613	0.023095	0.005
2009-02-01	0.03	0.01	0.0412411	0.0303992	0.0571118	0.047368	0.01
2009-03-01	0.075	0.02	0.0833535	0.0729842	0.05432	0.0652102	0.02
2009-04-01	0.165	0.065	0.155978	0.147358	0.0611865	0.0891971	0.065
2009-05-01	0.3	0.1	0.306512	0.249534	0.0806476	0.0734978	0.15
2009-06-01	0.345	0.145	0.348934	0.333431	0.161638	0.158208	0.215
2009-07-01	0.33	0.13	0.327734	0.292594	0.136889	0.096282	0.2
2009-08-01	0.44	0.24	0.442554	0.371158	0.258311	0.234782	0.345
2009-09-01	0.325	0.125	0.291555	0.325908	0.152288	0.131253	0.18
2009-10-01	0.035	0.015	0.0657883	0.0568069	0.060489	0.0700981	0.015
2009-11-01	0.01	0	0.0327881	0.0132791	0.0283907	0.0427282	0.005
2009-12-01	0.01	0	0.0346054	0.0178325	0.00638821	0.00135735	0.005
2010-01-01	0.025	0.01	0.00152326	0.0231053	0.0347691	0.0238033	0.01
2010-02-01	0.11	0.04	0.0582394	0.0566763	0.0561399	0.0646704	0.04
2010-03-01	0.215	0.065	0.135351	0.152776	0.0663022	0.0627854	0.075
2010-04-01	0.25	0.1	0.230137	0.260883	0.114253	0.092532	0.1
2010-05-01	0.34	0.14	0.343525	0.29873	0.135877	0.133711	0.19
2010-06-01	0.33	0.13	0.396153	0.348916	0.08721	0.10694	0.2
2010-07-01	0.51	0.31	0.478912	0.409251	0.298514	0.307612	0.41
2010-08-01	0.405	0.205	0.403467	0.401713	0.218624	0.210094	0.295
2010-09-01	0.14	0.025	0.141529	0.0879624	0.0360014	0.0377059	0.06
2010-10-01	0.01	0.005	0.0133683	0.0241166	0.0343278	0.0117875	0.005
2010-11-01	0.005	0	0.000205256	0.00801478	0.0125889	0.0234843	0
2010-12-01	0	0	0.00848469	0.0107202	0.00975817	0.0316243	0
2011-01-01	0.005	0	0.0147505	0.00895344	0.0510972	0.0390074	0
2011-02-01	0.02	0.005	0.045119	0.0249924	0.0432447	0.0411421	0.005
2011-03-01	0.07	0.02	0.0673641	0.0567341	0.0576221	0.0527595	0.02
2011-04-01	0.13	0.03	0.148515	0.123945	0.0406603	0.0460518	0.03
2011-05-01	0.33	0.08	0.346308	0.255137	0.0731848	0.107036	0.14
2011-06-01	0.435	0.185	0.45729	0.396913	0.185213	0.192399	0.315
2011-07-01	0.27	0.1	0.265086	0.287543	0.0857228	0.0769687	0.205
2011-08-01	0.405	0.155	0.383959	0.366871	0.14597	0.16399	0.3
2011-09-01	0.32	0.07	0.286474	0.317911	0.0726423	0.074586	0.11
2011-10-01	0.01	0.005	0.0368765	0.0281144	0.0404435	0.0258811	0.005
2011-11-01	0.005	0	0.0193401	0.0138822	0.00385023	0.00809445	0
2011-12-01	0	0	0.0234208	0.0112958	0.0116257	0.00426489	0
2012-01-01	0.005	0	0.027192	0.0280015	0.0439872	0.042719	0
2012-02-01	0.01	0.005	0.0596159	0.043626	0.0571538	0.0604032	0.005
2012-03-01	0.065	0.02	0.065299	0.122107	0.0496842	0.0466373	0.02
2012-04-01	0.13	0.055	0.113005	0.19017	0.0657357	0.0697875	0.055
2012-05-01	0.165	0.04	0.132836	0.236194	0.0488132	0.0535163	0.105
2012-06-01	0.335	0.135	0.351131	0.355889	0.170456	0.166133	0.21
2012-07-01	0.4	0.2	0.392473	0.337584	0.22964	0.234975	0.265
2012-08-01	0.23	0.03	0.233393	0.11997	0.0410589	0.0428497	0.085
2012-09-01	0.095	0.035	0.0753093	0.0369704	0.0647592	0.053499	0.035
2012-10-01	0.005	0	0.0409148	0.0266134	0.0432229	0.0201551	0.005
2012-11-01	0	0	0.00736486	0.017393	0.0145694	0.0201435	0
2012-12-01	0	0	0.0175137	0.0123103	0.00815905	0.0493323	0
